# Supplementary material for: YTH N6-methyladenosine RNA Binding Protein 1 Inhibits Smooth Muscle Cell Phenotypic Modulation and Neointimal Hyperplasia
Source: Cells. 2025 Jan 22;14(3):160. doi: 10.3390/cells14030160 (PMC11817666; doi:10.3390/cells14030160)
Supplement: Supplementary file 1 [file cells-14-00160-s001.zip]

Archive with 1 entries (1 files):
- cells-3279453-supplementary.pdf
